# Supplementary material for: Inferring strain-level mutational drivers of phage-bacteria interaction phenotypes arising during coevolutionary dynamics
Source: Virus Evol. 2024 Nov 29;10(1):veae104. doi: 10.1093/ve/veae104 (PMC11666707; doi:10.1093/ve/veae104)
Supplement: veae104_Supp [file veae104_supp.zip]

Archive with 5 entries (5 files):
- veae104_Supp/Data_S1.csv
- veae104_Supp/Data_S2.csv
- veae104_Supp/Data_S3.csv
- veae104_Supp/Data_S4.csv
- veae104_Supp/Supplementary_figures_virevol_092524.docx
