# Supplementary material for: Inferring strain-level mutational drivers of phage-bacteria interaction phenotypes arising during coevolutionary dynamics
Source: Virus Evol. 2024 Nov 29;10(1):veae104. doi: 10.1093/ve/veae104 (PMC11666707; doi:10.1093/ve/veae104)
Supplement: veae104_Supp [file veae104_supp.zip › veae104_Supp/Data_S1.csv]

position	mutation	B_D_8_1	B_D_8_2	B_D_8_3	B_D_8_4	B_D_8_5	B_D_8_6	B_D_8_7	B_D_8_8	B_D_8_9	B_D_8_10	B_D_15_1	B_D_15_2	B_D_15_3	B_D_15_4	B_D_15_5	B_D_15_6	B_D_15_7	B_D_15_8	B_D_15_9	B_D_15_10	B_D_22_1	B_D_22_2	B_D_22_3	B_D_22_4	B_D_22_5	B_D_22_6	B_D_22_7	B_D_22_8	B_D_22_9	B_D_22_10	B_D_28_1	B_D_28_2	B_D_28_3	B_D_28_4	B_D_28_5	B_D_28_6	B_D_28_7	B_D_28_8	B_D_28_9	B_D_28_10	B_D_37_1	B_D_37_2	B_D_37_3	B_D_37_4	B_D_37_5	B_D_37_6	B_D_37_7	B_D_37_8
1,003,271	G→T																																				100%		100%			100%	100%	100%	100%	100%	100%		100%
1,004,191	A→C																																100%
1,027,154	C→A																	100%
1,173,078	G→A																																						100%
1,368,326	C→A																																								100%
1,881,802	Δ10 bp				100%
1,882,915	Δ16 bp																																				100%		100%			100%	100%	100%	100%	100%	100%		100%
2,103,918	(CCAG)7→8												100%
2,103,918	(CCAG)7→10			100%		100%
2,247,493	Δ1 bp																																		100%
2,401,525	3 bp→AA						100%
2,401,529	A→T						100%
3,023,945	Δ777 bp													100%	100%	100%	100%	100%	100%	100%	100%	100%	100%	100%	100%	100%	100%	100%	100%	100%	100%	100%		100%	100%	100%		100%			100%
3,482,706	(AGTGGGAACTGGCGGCGGAGCTGCC)1→2		100%	100%	100%	100%	100%		100%	100%	100%	100%	100%	100%	100%	100%	100%	100%	100%	100%	100%	100%	100%	100%	100%	100%	100%	100%	100%	100%	100%	100%	100%	100%	100%	100%		100%		100%	100%							100%
3,482,802	Δ141 bp																																				100%		100%			100%	100%	100%	100%	100%	100%		100%
3,482,943	A→C	100%
4,214,272	Δ12 bp																																										100%	100%	100%	100%	100%		100%
4,228,027	Δ1 bp							100%
[truncated: 5 more columns]
