# Supplementary material for: Inferring strain-level mutational drivers of phage-bacteria interaction phenotypes arising during coevolutionary dynamics
Source: Virus Evol. 2024 Nov 29;10(1):veae104. doi: 10.1093/ve/veae104 (PMC11666707; doi:10.1093/ve/veae104)
Supplement: veae104_Supp [file veae104_supp.zip › veae104_Supp/Data_S2.csv]

position	mutation	P_D_8_1	P_D_8_2	P_D_8_3	P_D_8_4	P_D_8_5	P_D_8_6	P_D_8_7	P_D_8_8	P_D_8_9	P_D_8_10	P_D_8_11	P_D_15_1	P_D_15_2	P_D_15_3	P_D_15_4	P_D_15_5	P_D_15_6	P_D_15_7	P_D_15_8	P_D_15_9	P_D_15_10	P_D_15_11	P_D_22_1	P_D_22_2	P_D_22_3	P_D_22_4	P_D_22_5	P_D_22_6	P_D_22_7	P_D_22_8	P_D_22_9	P_D_22_10	P_D_22_11	P_D_28_1	P_D_28_2	P_D_28_3	P_D_28_4	P_D_28_5	P_D_28_6	P_D_28_7	P_D_28_8	P_D_28_9	P_D_28_10	P_D_28_11	annotation	gene	description
175	T→G																																									100%				intergenic (–/‑15)	– / → nu1	–/DNA packaging protein
327	C→T																																									100%				V46V (GTC→GTT)	nu1 →	DNA packaging protein
332	A→G																																									100%				K48R (AAA→AGA)	nu1 →	DNA packaging protein
384	G→A																																									100%				E65E (GAG→GAA)	nu1 →	DNA packaging protein
412	G→A																																									100%		100%		A75T (GCA→ACA)	nu1 →	DNA packaging protein
429	A→G																																									100%		100%		G80G (GGA→GGG)	nu1 →	DNA packaging protein
483	A→G																																									100%		100%		E98E (GAA→GAG)	nu1 →	DNA packaging protein
489	G→A																																									100%		100%		K100K (AAG→AAA)	nu1 →	DNA packaging protein
583	C→A																																									100%		100%		L132I (CTC→ATC)	nu1 →	DNA packaging protein
9,067	T→C						100%																																							R38R (CGT→CGC)	V →	tail component
11,451	C→T												100%		100%	100%			100%		100%		100%	100%						100%	100%	100%	100%	100%	100%	100%	100%	100%	100%	100%	100%	100%	100%	100%	100%	A304V (GCA→GTA)	H →	tail component
15,890	A→G					100%							100%		100%						100%	100%	100%																							D129G (GAC→GGC)	J →	tail:host specificity protein
16,218	G→T												100%		100%						100%	100%	100%																							L238L (CTG→CTT)	J →	tail:host specificity protein
16,227	T→C												100%		100%						100%	100%	100%																							R241R (CGT→CGC)	J →	tail:host specificity protein
16,299	A→G												100%		100%						100%	100%	100%																							K265K (AAA→AAG)	J →	tail:host specificity protein
16,318	2 bp→CC												100%		100%						100%	100%	100%																							coding (814‑815/3399 nt)	J →	tail:host specificity protein
16,350	T→C												100%		100%						100%	100%	100%																							H282H (CAT→CAC)	J →	tail:host specificity protein
16,449	C→T			100%									100%		100%						100%	100%	100%																							G315G (GGC→GGT)	J →	tail:host specificity protein
16,485	G→C												100%		100%						100%	100%	100%																							A327A (GCG→GCC)	J →	tail:host specificity protein
16,497	A→G												100%		100%						100%	100%	100%																							T331T (ACA→ACG)	J →	tail:host specificity protein
16,524	C→T												100%		100%						100%	100%	100%																							S340S (AGC→AGT)	J →	tail:host specificity protein
16,596	G→A												100%		100%						100%	100%	100%																							P364P (CCG→CCA)	J →	tail:host specificity protein
16,599	G→A												100%		100%						100%	100%	100%																							S365S (TCG→TCA)	J →	tail:host specificity protein
16,606	2 bp→GT												100%		100%						100%	100%	100%																							coding (1102‑1103/3399 nt)	J →	tail:host specificity protein
16,725	C→T												100%		100%					100%	100%	100%	100%																							N407N (AAC→AAT)	J →	tail:host specificity protein
16,774	2 bp→CT												100%		100%					100%	100%	100%	100%																							coding (1270‑1271/3399 nt)	J →	tail:host specificity protein
16,791	T→C												100%		100%					100%	100%	100%	100%																							N429N (AAT→AAC)	J →	tail:host specificity protein
16,794	T→C												100%		100%					100%	100%	100%	100%																							V430V (GTT→GTC)	J →	tail:host specificity protein
16,866	A→G												100%		100%					100%	100%	100%	100%																							T454T (ACA→ACG)	J →	tail:host specificity protein
16,869	A→G												100%		100%					100%	100%	100%	100%																							E455E (GAA→GAG)	J →	tail:host specificity protein
16,893	T→C												100%		100%					100%	100%	100%	100%																							D463D (GAT→GAC)	J →	tail:host specificity protein
16,902	C→G												100%		100%					100%	100%	100%	100%																							V466V (GTC→GTG)	J →	tail:host specificity protein
16,905	C→T												100%		100%					100%	100%	100%	100%																							G467G (GGC→GGT)	J →	tail:host specificity protein
16,908	A→C												100%		100%					100%	100%	100%	100%																							A468A (GCA→GCC)	J →	tail:host specificity protein
16,938	T→C												100%		100%					100%	100%	100%	100%																							V478V (GTT→GTC)	J →	tail:host specificity protein
16,972	A→C			100%									100%		100%					100%	100%	100%	100%																							S490R (AGC→CGC)	J →	tail:host specificity protein
16,980	T→C												100%		100%					100%	100%	100%	100%																							G492G (GGT→GGC)	J →	tail:host specificity protein
16,983	T→G												100%		100%					100%	100%	100%	100%																							G493G (GGT→GGG)	J →	tail:host specificity protein
16,986	T→C												100%		100%					100%	100%	100%	100%																							R494R (CGT→CGC)	J →	tail:host specificity protein
16,998	G→A			100%									100%		100%						100%	100%	100%																							V498V (GTG→GTA)	J →	tail:host specificity protein
17,049	C→T														100%	100%					100%	100%	100%	100%						100%	100%	100%	100%	100%	100%	100%	100%	100%	100%	100%	100%	100%	100%	100%	100%	S515S (TCC→TCT)	J →	tail:host specificity protein
17,055	T→C														100%	100%					100%	100%	100%	100%						100%	100%	100%	100%	100%	100%	100%	100%	100%	100%	100%	100%	100%	100%	100%	100%	G517G (GGT→GGC)	J →	tail:host specificity protein
17,059	G→A														100%	100%					100%	100%	100%	100%							100%	100%	100%	100%	100%	100%	100%	100%	100%	100%	100%	100%	100%	100%	100%	A519T (GCG→ACG)	J →	tail:host specificity protein
17,081	+G														100%	100%					100%		100%	100%								100%	100%		100%	100%	100%	100%	100%	100%	100%	100%	100%	100%	100%	coding (1577/3399 nt)	J →	tail:host specificity protein
17,082	A→C														100%	100%					100%	100%	100%	100%								100%	100%	100%	100%	100%	100%	100%	100%	100%	100%	100%	100%	100%	100%	G526G (GGA→GGC)	J →	tail:host specificity protein
17,085	Δ1 bp														100%	100%					100%	100%	100%	100%								100%	100%	100%	100%	100%	100%	100%	100%	100%	100%	100%	100%	100%	100%	coding (1581/3399 nt)	J →	tail:host specificity protein
17,088	C→G														100%	100%					100%	100%	100%	100%							100%	100%	100%	100%	100%	100%	100%	100%	100%	100%	100%	100%	100%	100%	100%	G528G (GGC→GGG)	J →	tail:host specificity protein
17,090	A→G														100%	100%					100%	100%	100%	100%							100%	100%	100%	100%	100%	100%	100%	100%	100%	100%	100%	100%	100%	100%	100%	N529S (AAT→AGT)	J →	tail:host specificity protein
17,136	A→G														100%	100%					100%	100%	100%	100%							100%	100%	100%	100%	100%	100%	100%	100%	100%	100%	100%	100%	100%	100%	100%	V544V (GTA→GTG)	J →	tail:host specificity protein
17,160	T→C														100%	100%					100%	100%	100%	100%							100%	100%	100%	100%	100%	100%	100%	100%	100%	100%	100%	100%	100%	100%	100%	G552G (GGT→GGC)	J →	tail:host specificity protein
17,183	A→G														100%	100%					100%	100%	100%	100%							100%	100%	100%	100%	100%	100%	100%	100%	100%	100%	100%	100%	100%	100%	100%	E560G (GAG→GGG)	J →	tail:host specificity protein
17,200	C→T														100%	100%					100%	100%	100%	100%							100%	100%	100%	100%	100%	100%	100%	100%	100%	100%	100%	100%	100%	100%	100%	L566L (CTG→TTG)	J →	tail:host specificity protein
17,211	A→C														100%	100%					100%	100%	100%	100%							100%	100%	100%	100%	100%	100%	100%	100%	100%	100%	100%	100%	100%	100%	100%	R569R (CGA→CGC)	J →	tail:host specificity protein
17,280	G→A														100%	100%					100%	100%	100%	100%						100%	100%	100%	100%	100%	100%	100%	100%	100%	100%	100%	100%	100%	100%	100%	100%	V592V (GTG→GTA)	J →	tail:host specificity protein
17,328	A→C														100%	100%					100%	100%	100%	100%							100%	100%	100%	100%	100%	100%	100%	100%	100%	100%	100%	100%	100%	100%	100%	E608D (GAA→GAC)	J →	tail:host specificity protein
17,334	T→C														100%	100%					100%	100%	100%	100%						100%	100%	100%	100%	100%	100%	100%	100%	100%	100%	100%	100%	100%	100%	100%	100%	S610S (AGT→AGC)	J →	tail:host specificity protein
17,343	G→A														100%	100%					100%	100%	100%	100%						100%	100%	100%	100%	100%	100%	100%	100%	100%	100%	100%	100%	100%	100%	100%	100%	V613V (GTG→GTA)	J →	tail:host specificity protein
17,391	T→C														100%	100%					100%	100%	100%	100%						100%	100%	100%	100%	100%	100%	100%	100%	100%	100%	100%	100%	100%	100%	100%	100%	T629T (ACT→ACC)	J →	tail:host specificity protein
17,409	T→C														100%	100%					100%	100%	100%	100%						100%	100%	100%	100%	100%	100%	100%	100%	100%	100%	100%	100%	100%	100%	100%	100%	Y635Y (TAT→TAC)	J →	tail:host specificity protein
17,421	G→C														100%	100%					100%	100%	100%	100%						100%	100%	100%	100%	100%	100%	100%	100%	100%	100%	100%	100%	100%	100%	100%	100%	A639A (GCG→GCC)	J →	tail:host specificity protein
17,424	A→C														100%	100%					100%	100%	100%	100%						100%	100%	100%	100%	100%	100%	100%	100%	100%	100%	100%	100%	100%	100%	100%	100%	R640R (CGA→CGC)	J →	tail:host specificity protein
17,430	C→T														100%	100%					100%	100%	100%	100%						100%	100%	100%	100%	100%	100%	100%	100%	100%	100%	100%	100%	100%	100%	100%	100%	D642D (GAC→GAT)	J →	tail:host specificity protein
17,433	A→G														100%	100%					100%	100%	100%	100%						100%	100%	100%	100%	100%	100%	100%	100%	100%	100%	100%	100%	100%	100%	100%	100%	T643T (ACA→ACG)	J →	tail:host specificity protein
17,457	T→C														100%	100%					100%	100%	100%	100%						100%	100%	100%	100%	100%	100%	100%	100%	100%	100%	100%	100%	100%	100%	100%	100%	S651S (AGT→AGC)	J →	tail:host specificity protein
17,466	C→T														100%	100%					100%	100%	100%	100%						100%	100%	100%	100%	100%	100%	100%	100%	100%	100%	100%	100%	100%	100%	100%	100%	L654L (CTC→CTT)	J →	tail:host specificity protein
17,469	T→C														100%	100%					100%	100%	100%	100%						100%	100%	100%	100%	100%	100%	100%	100%	100%	100%	100%	100%	100%	100%	100%	100%	R655R (CGT→CGC)	J →	tail:host specificity protein
17,478	2 bp→GG														100%	100%					100%	100%	100%	100%						100%	100%	100%	100%	100%	100%	100%	100%	100%	100%	100%	100%	100%	100%	100%	100%	coding (1974‑1975/3399 nt)	J →	tail:host specificity protein
17,487	C→T														100%	100%					100%	100%	100%	100%						100%	100%	100%	100%	100%	100%	100%	100%	100%	100%	100%	100%	100%	100%	100%	100%	D661D (GAC→GAT)	J →	tail:host specificity protein
17,494	A→C														100%	100%					100%	100%	100%	100%						100%	100%	100%	100%	100%	100%	100%	100%	100%	100%	100%	100%	100%	100%	100%	100%	S664R (AGT→CGT)	J →	tail:host specificity protein
17,502	G→A														100%	100%					100%	100%	100%	100%						100%	100%	100%	100%	100%	100%	100%	100%	100%	100%	100%	100%	100%	100%	100%	100%	R666R (CGG→CGA)	J →	tail:host specificity protein
17,535	A→T														100%	100%					100%	100%	100%	100%						100%	100%	100%	100%	100%	100%	100%	100%	100%	100%	100%	100%	100%	100%	100%	100%	T677T (ACA→ACT)	J →	tail:host specificity protein
17,547	G→A														100%	100%					100%	100%	100%	100%						100%	100%	100%	100%	100%	100%	100%	100%	100%	100%	100%	100%	100%	100%	100%	100%	T681T (ACG→ACA)	J →	tail:host specificity protein
17,556	G→T														100%	100%					100%	100%	100%	100%						100%	100%	100%	100%	100%	100%	100%	100%	100%	100%	100%	100%	100%	100%	100%	100%	A684A (GCG→GCT)	J →	tail:host specificity protein
17,586	G→A														100%	100%					100%	100%	100%	100%						100%	100%	100%	100%	100%	100%	100%	100%	100%	100%	100%	100%	100%	100%	100%	100%	A694A (GCG→GCA)	J →	tail:host specificity protein
17,613	T→G														100%	100%					100%	100%	100%	100%							100%	100%	100%	100%	100%	100%	100%	100%	100%	100%	100%	100%	100%	100%	100%	D703E (GAT→GAG)	J →	tail:host specificity protein
17,652	A→G														100%	100%					100%	100%	100%	100%							100%	100%	100%	100%	100%	100%	100%	100%	100%	100%	100%	100%	100%	100%	100%	A716A (GCA→GCG)	J →	tail:host specificity protein
17,659	2 bp→CA														100%	100%					100%	100%	100%	100%							100%	100%	100%	100%	100%	100%	100%	100%	100%	100%	100%	100%	100%	100%	100%	coding (2155‑2156/3399 nt)	J →	tail:host specificity protein
17,673	G→A														100%	100%					100%	100%	100%	100%							100%	100%	100%	100%	100%	100%	100%	100%	100%	100%	100%	100%	100%	100%	100%	T723T (ACG→ACA)	J →	tail:host specificity protein
17,679	C→G														100%	100%					100%	100%	100%	100%							100%	100%	100%	100%	100%	100%	100%	100%	100%	100%	100%	100%	100%	100%	100%	G725G (GGC→GGG)	J →	tail:host specificity protein
17,712	C→G														100%						100%	100%	100%																							A736A (GCC→GCG)	J →	tail:host specificity protein
17,721	C→T														100%	100%					100%	100%	100%	100%						100%	100%	100%	100%	100%	100%	100%	100%	100%	100%	100%	100%	100%	100%	100%	100%	D739D (GAC→GAT)	J →	tail:host specificity protein
17,759	A→G														100%	100%					100%	100%	100%	100%						100%	100%	100%	100%	100%	100%	100%	100%	100%	100%	100%	100%	100%	100%	100%	100%	Q752R (CAG→CGG)	J →	tail:host specificity protein
17,775	A→G														100%	100%					100%	100%	100%	100%							100%	100%	100%	100%	100%	100%	100%	100%	100%	100%	100%	100%	100%	100%	100%	R757R (AGA→AGG)	J →	tail:host specificity protein
17,788	+CA																				100%		100%													100%					100%					coding (2284/3399 nt)	J →	tail:host specificity protein
17,793	G→A																																	100%					100%				100%			T763T (ACG→ACA)	J →	tail:host specificity protein
17,795	Δ2 bp																				100%		100%										100%			100%		100%		100%	100%	100%			100%	coding (2291‑2292/3399 nt)	J →	tail:host specificity protein
17,796	T→C															100%						100%												100%	100%		100%		100%				100%	100%		R764R (CGT→CGC)	J →	tail:host specificity protein
17,797	Δ1 bp														100%																	100%														coding (2293/3399 nt)	J →	tail:host specificity protein
17,805	T→C														100%	100%					100%	100%	100%	100%							100%	100%	100%	100%	100%	100%	100%	100%	100%	100%	100%	100%	100%	100%	100%	G767G (GGT→GGC)	J →	tail:host specificity protein
17,862	C→T														100%	100%					100%	100%	100%	100%						100%	100%	100%	100%	100%	100%	100%	100%	100%	100%	100%	100%	100%	100%	100%	100%	Y786Y (TAC→TAT)	J →	tail:host specificity protein
17,868	T→C														100%	100%					100%	100%	100%	100%						100%	100%	100%	100%	100%	100%	100%	100%	100%	100%	100%	100%	100%	100%	100%	100%	Y788Y (TAT→TAC)	J →	tail:host specificity protein
17,913	C→T														100%	100%								100%								100%		100%	100%											A803A (GCC→GCT)	J →	tail:host specificity protein
17,916	C→T														100%	100%								100%								100%		100%	100%											V804V (GTC→GTT)	J →	tail:host specificity protein
17,919	T→C														100%	100%								100%								100%		100%	100%											G805G (GGT→GGC)	J →	tail:host specificity protein
17,921	G→A														100%	100%								100%								100%		100%	100%											R806Q (CGG→CAG)	J →	tail:host specificity protein
17,923	G→C														100%	100%								100%								100%		100%	100%											A807P (GCG→CCG)	J →	tail:host specificity protein
17,928	C→T														100%	100%								100%								100%		100%	100%											S808S (AGC→AGT)	J →	tail:host specificity protein
17,937	2 bp→AT															100%																														coding (2433‑2434/3399 nt)	J →	tail:host specificity protein
17,937	4 bp→ATCC														100%									100%										100%	100%											coding (2433‑2436/3399 nt)	J →	tail:host specificity protein
17,940	A→C															100%																														E812D (GAA→GAC)	J →	tail:host specificity protein
17,943	T→C														100%									100%										100%	100%											G813G (GGT→GGC)	J →	tail:host specificity protein
17,946	C→T														100%									100%										100%	100%											Y814Y (TAC→TAT)	J →	tail:host specificity protein
17,950	G→A														100%	100%								100%										100%	100%											D816N (GAT→AAT)	J →	tail:host specificity protein
17,964	2 bp→AG														100%									100%										100%	100%											coding (2460‑2461/3399 nt)	J →	tail:host specificity protein
18,255	G→T														100%									100%								100%		100%	100%											V917V (GTG→GTT)	J →	tail:host specificity protein
18,257	2 bp→GT														100%									100%								100%		100%	100%											coding (2753‑2754/3399 nt)	J →	tail:host specificity protein
18,265	A→G														100%	100%								100%								100%		100%	100%											N921D (AAC→GAT)	J →	tail:host specificity protein
18,267	C→T														100%	100%								100%								100%		100%	100%											N921D (AAC→GAT)	J →	tail:host specificity protein
18,285	C→A														100%	100%						100%		100%							100%	100%		100%	100%			100%								D927E (GAC→GAA)	J →	tail:host specificity protein
18,297	4 bp→ATAT														100%	100%						100%		100%							100%	100%		100%	100%			100%								coding (2793‑2796/3399 nt)	J →	tail:host specificity protein
18,309	C→T														100%						100%	100%	100%																							A935A (GCC→GCT)	J →	tail:host specificity protein
18,330	C→T														100%							100%																								G942G (GGC→GGT)	J →	tail:host specificity protein
18,342	C→A														100%							100%																								A946A (GCC→GCA)	J →	tail:host specificity protein
18,463	A→G		100%																																											T987A (ACG→GCG)	J →	tail:host specificity protein
18,503	C→T	100%	100%	100%	100%	100%	100%	100%	100%	100%	100%	100%	100%	100%	100%	100%	100%	100%	100%	100%	100%	100%	100%	100%	100%	100%	100%	100%	100%	100%	100%	100%	100%	100%	100%	100%	100%	100%	100%	100%	100%	100%	100%	100%	100%	A1000V (GCG→GTG)	J →	tail:host specificity protein
18,535	A→C		100%																																											S1011R (AGC→CGC)	J →	tail:host specificity protein
18,538	A→G												100%		100%	100%			100%	100%	100%	100%	100%	100%						100%	100%	100%	100%	100%	100%	100%	100%	100%	100%	100%	100%	100%	100%	100%	100%	S1012G (AGT→GGT)	J →	tail:host specificity protein
18,731	C→T																		100%																											A1076V (GCG→GTG)	J →	tail:host specificity protein
18,734	T→C	100%	100%	100%	100%	100%		100%	100%		100%	100%	100%	100%	100%		100%	100%		100%	100%		100%		100%		100%	100%	100%	100%	100%	100%	100%					100%	100%	100%		100%	100%	100%	100%	V1077A (GTA→GCA)	J →	tail:host specificity protein
18,814	C→T												100%		100%	100%				100%	100%		100%	100%							100%	100%	100%	100%	100%	100%	100%	100%	100%	100%	100%	100%	100%	100%	100%	H1104Y (CAT→TAT)	J →	tail:host specificity protein
18,823	G→A	100%	100%	100%	100%	100%		100%	100%	100%	100%	100%	100%	100%	100%	100%	100%	100%	100%	100%	100%	100%	100%	100%	100%		100%	100%	100%	100%	100%	100%	100%	100%	100%	100%	100%	100%	100%	100%	100%	100%	100%	100%	100%	D1107K (GAT→AAG)	J →	tail:host specificity protein
18,825	T→A												100%		100%	100%				100%	100%		100%	100%								100%	100%	100%	100%	100%	100%	100%	100%	100%	100%	100%	100%	100%	100%	D1107K (GAT→AAA)	J →	tail:host specificity protein
18,825	T→G		100%																																											D1107K (GAT→AAG)	J →	tail:host specificity protein
18,868	A→C				100%	100%						100%			100%						100%		100%									100%	100%					100%	100%	100%		100%	100%	100%		I1122L (ATT→CTT)	J →	tail:host specificity protein
18,868	A→G												100%																																	I1122V (ATT→GTT)	J →	tail:host specificity protein
18,868	A→T		100%													100%								100%										100%	100%	100%	100%				100%				100%	I1122F (ATT→TTT)	J →	tail:host specificity protein
18,884	T→C						100%																			100%																				L1127P (CTG→CCG)	J →	tail:host specificity protein
19,260	T→C																							100%								100%		100%		100%	100%	100%	100%	100%		100%		100%	100%	L99P (CTG→CCG)	lom →	outer host membrane
19,791	C→G																			100%		100%																								R48G (CGT→GGT)	orf‑401 →	Tail fiber protein
20,200	A→G						100%																																							E184G (GAA→GGA)	orf‑401 →	Tail fiber protein
39,183	(G)5→6																			100%				100%							100%	100%	100%	100%	100%	100%	100%	100%	100%	100%	100%	100%	100%	100%	100%	intergenic (+364/‑7)	orf‑64 → / → S	hypothetical protein/anti‑holin
39,198	G→A																									100%																				M3I (ATG→ATA)	S →	anti‑holin
40,140	T→C											100%																											100%			100%				R57R (CGT→CGC)	Rz →	cell lysis protein
40,158	G→A											100%																											100%			100%				A63A (GCG→GCA)	Rz →	cell lysis protein
40,161	C→G											100%																											100%			100%				L64L (CTC→CTG)	Rz →	cell lysis protein
40,166	C→A											100%																											100%			100%				A66E (GCA→GAA)	Rz →	cell lysis protein
40,189	G→A											100%																											100%			100%		100%		D74N (GAT→AAT)	Rz →	cell lysis protein
40,194	T→G											100%																											100%			100%		100%		A75A (GCT→GCG)	Rz →	cell lysis protein
40,434	T→C											100%									100%																		100%			100%		100%		intergenic (+3/+29)	Rz → / ← bor	cell lysis protein/Bor protein precursor
40,601	G→A											100%									100%																100%		100%			100%		100%		V52V (GTC→GTT)	bor ←	Bor protein precursor
40,612	T→C											100%									100%																100%		100%			100%		100%		K49E (AAG→GAG)	bor ←	Bor protein precursor
40,616	C→T											100%									100%																100%		100%			100%		100%		G47G (GGG→GGA)	bor ←	Bor protein precursor
40,625	A→C											100%									100%																100%		100%			100%		100%		S44S (TCT→TCG)	bor ←	Bor protein precursor
40,637	A→G											100%									100%																100%		100%			100%		100%		H40H (CAT→CAC)	bor ←	Bor protein precursor
40,663	C→T																				100%										100%						100%		100%			100%		100%		A32T (GCA→ACA)	bor ←	Bor protein precursor
40,672	C→T																				100%										100%						100%		100%			100%		100%		A29T (GCA→ACA)	bor ←	Bor protein precursor
40,683	2 bp→CC																				100%																100%		100%			100%		100%		coding (73‑74/294 nt)	bor ←	Bor protein precursor
40,723	2 bp→TT																				100%																100%									coding (33‑34/294 nt)	bor ←	Bor protein precursor
40,898	G→C																				100%																									intergenic (‑142/+149)	bor ← / ← lambdap78	Bor protein precursor/putative envelope protein
40,905	T→C																				100%																									intergenic (‑149/+142)	bor ← / ← lambdap78	Bor protein precursor/putative envelope protein
40,909	T→A																				100%																									intergenic (‑153/+138)	bor ← / ← lambdap78	Bor protein precursor/putative envelope protein
40,912	2 bp→GT																				100%																									intergenic (‑156/+134)	bor ← / ← lambdap78	Bor protein precursor/putative envelope protein
40,919	Δ1 bp																				100%																100%									intergenic (‑163/+128)	bor ← / ← lambdap78	Bor protein precursor/putative envelope protein
40,929	C→T																				100%																									intergenic (‑173/+118)	bor ← / ← lambdap78	Bor protein precursor/putative envelope protein
40,931	T→C																				100%																									intergenic (‑175/+116)	bor ← / ← lambdap78	Bor protein precursor/putative envelope protein
40,933	+T																				100%																100%									intergenic (‑177/+114)	bor ← / ← lambdap78	Bor protein precursor/putative envelope protein
40,939	G→T																				100%																100%									intergenic (‑183/+108)	bor ← / ← lambdap78	Bor protein precursor/putative envelope protein
40,946	C→G																				100%																100%									intergenic (‑190/+101)	bor ← / ← lambdap78	Bor protein precursor/putative envelope protein
40,957	T→C																				100%																100%									intergenic (‑201/+90)	bor ← / ← lambdap78	Bor protein precursor/putative envelope protein
40,973	A→C																				100%																									intergenic (‑217/+74)	bor ← / ← lambdap78	Bor protein precursor/putative envelope protein
42,104	2 bp→AC																				100%																									intergenic (+155/–)	lambdap79 → / –	hypothetical protein/–
42,115	C→T																				100%																100%		100%							intergenic (+166/–)	lambdap79 → / –	hypothetical protein/–
42,120	T→A																				100%																100%		100%							intergenic (+171/–)	lambdap79 → / –	hypothetical protein/–
42,129	T→C																				100%																100%		100%							intergenic (+180/–)	lambdap79 → / –	hypothetical protein/–
42,131	2 bp→GG																				100%																100%		100%							intergenic (+182/–)	lambdap79 → / –	hypothetical protein/–
42,165	C→T																				100%										100%						100%		100%			100%		100%		intergenic (+216/–)	lambdap79 → / –	hypothetical protein/–
42,207	G→A											100%									100%										100%						100%		100%			100%		100%		intergenic (+258/–)	lambdap79 → / –	hypothetical protein/–
42,300	C→A											100%									100%										100%								100%			100%		100%		intergenic (+351/–)	lambdap79 → / –	hypothetical protein/–
42,432	C→G																				100%																		100%			100%		100%		intergenic (+483/–)	lambdap79 → / –	hypothetical protein/–
42,434	2 bp→AG																				100%																		100%			100%		100%		intergenic (+485/–)	lambdap79 → / –	hypothetical protein/–
42,437	C→T																				100%																		100%			100%		100%		intergenic (+488/–)	lambdap79 → / –	hypothetical protein/–
42,449	T→C																				100%																					100%		100%		intergenic (+500/–)	lambdap79 → / –	hypothetical protein/–
42,464	C→T																				100%																					100%		100%		intergenic (+515/–)	lambdap79 → / –	hypothetical protein/–
42,472	C→T																				100%																					100%		100%		intergenic (+523/–)	lambdap79 → / –	hypothetical protein/–
42,476	A→G																				100%																					100%		100%		intergenic (+527/–)	lambdap79 → / –	hypothetical protein/–
42,491	T→C																				100%																					100%		100%		intergenic (+542/–)	lambdap79 → / –	hypothetical protein/–
