# Supplementary material for: Inferring strain-level mutational drivers of phage-bacteria interaction phenotypes arising during coevolutionary dynamics
Source: Virus Evol. 2024 Nov 29;10(1):veae104. doi: 10.1093/ve/veae104 (PMC11666707; doi:10.1093/ve/veae104)
Supplement: veae104_Supp [file veae104_supp.zip › veae104_Supp/Data_S3.csv]

name	coef_val	sample	x	position	mutation	annotation	gene	description	minV	maxV	low10	high10
bac_mut_1	-6.65621192978093	host	1	1003271	G→T	N268K (AAC→AAA)	ompF ←	outer membrane porin 1a (Ia;b;F)	-11.5838976157718	-5.15749516498764	-9.4656220801308	-5.89851219224546
phage_mut_124	-2.73702980289858	phage	2	18868	A→C	I1122L (ATT→CTT)	J →	tail:host specificity protein	-6.69807196061935	-0.882305027953155	-5.93910076252556	-1.75374343712793
phage_mut_36	-1.91276615633314	phage	3	16972	A→C	S490R (AGC→CGC)	J →	tail:host specificity protein	-4.53084119866492	0	-2.21563672572395	-0.472558922160051
phage_mut_126	-1.77775984517254	phage	4	18868	A→T	I1122F (ATT→TTT)	J →	tail:host specificity protein	-8.07761208141072	0	-6.07898926869821	-0.217733214747037
bac_mut_2	-1.73061121691481	host	5	1004191	A→C	intergenic (‑117/+485)	ompF/asnS	outer membrane porin 1a (IabF)/Asparaginyl-tRNA synthethase	-4.04916035313958	0	-2.6578967475045	-0.88848141948691
bac_mut_13	-1.47041970135749	host	6	3023945	Δ777 bp	insB‑22–[ECB_02825]	[ECB_02825]	insB‑22–[ECB_02825]	-2.24993118199728	-1.05012492422661	-1.86965594023273	-1.21763753640906
bac_mut_15	-1.33837490924823	host	7	3482802	Δ141 bp	coding (1118‑1258/2706 nt)	malT →	transcriptional regulator MalT	-2.66094781958903	-0.496961305522348	-1.75568573408693	-0.856188836941609
phage_mut_92	-1.15500250561198	phage	8	17913	C→T	A803A (GCC→GCT)	J →	tail:host specificity protein	-1.64734564908607	5.45849381082722	-1.07688894791646	0
bac_mut_6	-1.0750938111583	host	9	1881802	Δ10 bp	coding (142‑151/801 nt)	manY →	mannose‑specific enzyme IIC component of PTS	-2.35732249017849	0	-1.80043647057597	-0.489054967365
phage_mut_10	-1.01128056122955	phage	10	9067	T→C	R38R (CGT→CGC)	V →	tail component	-2.47472509740581	0	-1.84419066741715	-0.29777587249698
phage_an	-0.999844149093721	phage	11	NA	NA	NA	NA	phage ancestor indicator	-2.63489558821966	0	-1.85904593135929	-0.264150918649851
phage_mut_168	-0.678999861634903	phage	12	42300	C→A	intergenic (+351/–)	lambdap79 → / –	hypothetical protein/–	-6.8930732803164	0	-4.39240091626972	-0.039482309832839
phage_mut_114	-0.613083024199073	phage	13	18463	A→G	T987A (ACG→GCG)	J →	tail:host specificity protein	-2.5609732410515	0	-1.29557844862184	0
bac_mut_14	-0.523666495980613	host	14	3482706	(AGTGGGAACTGGCGGCGGAGCTGCC)1→2	coding (1022/2706 nt)	malT →	transcriptional regulator MalT	-1.67106773230914	0	-0.862061768599601	-0.026182113012337
phage_mut_120	-0.453508324468465	phage	15	18814	C→T	H1104Y (CAT→TAT)	J →	tail:host specificity protein	-2.20127907691416	0	-0.947328457152169	0
phage_mut_18	-0.270588477349543	phage	16	16449	C→T	G315G (GGC→GGT)	J →	tail:host specificity protein	-4.37342353572704	0	-1.84171686626735	0
bac_mut_7	-0.138699069468771	host	17	1882915	Δ16 bp	coding (442‑457/852 nt)	manZ →	mannose‑specific enzyme IID component of PTS	-0.642869658657805	-0.000163575621883	-0.213796747665525	-0.028897138277315
phage_mut_116	-1.65508969307783E-05	phage	18	18535	A→C	S1011R (AGC→CGC)	J →	tail:host specificity protein	-0.626590110393377	0	-0.18343066018276	0
phage_mut_37	-5.49631952822579E-14	phage	19	16980	T→C	G492G (GGT→GGC)	J →	tail:host specificity protein	-3.59877792262104	0	-1.83580707971598	-9.03889814348275E-16
phage_mut_22	-1.06498476970064E-14	phage	20	16596	G→A	P364P (CCG→CCA)	J →	tail:host specificity protein	-0.823290133236763	0	-0.088644618191792	0
phage_mut_19	-9.52765300166066E-15	phage	21	16485	G→C	A327A (GCG→GCC)	J →	tail:host specificity protein	-2.4948588809359	0	-0.706431704402593	0
phage_mut_38	-3.90527966479201E-15	phage	22	16983	T→G	G493G (GGT→GGG)	J →	tail:host specificity protein	-3.75147909469553	0	-0.622404912497668	-1.07367312580208E-16
phage_mut_175	1.94344864224773E-16	phage	23	42476	A→G	intergenic (+527/–)	lambdap79 → / –	hypothetical protein/–	-0.008810898694461	0.446161182046512	0	3.88651782978545E-15
phage_mut_165	4.48168658988052E-16	phage	24	42131	2 bp→GG	intergenic (+182/–)	lambdap79 → / –	hypothetical protein/–	0	0.371546608667096	0	1.38573445638531E-14
phage_mut_144	2.18852087303208E-15	phage	25	40637	A→G	H40H (CAT→CAC)	bor ←	Bor protein precursor	0	2.90814192703432E-14	0	3.97144624911111E-15
phage_mut_176	3.3636611115826E-15	phage	26	42491	T→C	intergenic (+542/–)	lambdap79 → / –	hypothetical protein/–	-0.021233068394057	0.07088291319618	0	9.16888668989149E-16
phage_mut_174	7.4150040504221E-15	phage	27	42472	C→T	intergenic (+523/–)	lambdap79 → / –	hypothetical protein/–	-0.319630574515364	0.459088087765527	0	5.37076765559652E-14
phage_mut_171	1.15365650269456E-14	phage	28	42437	C→T	intergenic (+488/–)	lambdap79 → / –	hypothetical protein/–	-0.479075874701959	0.947857016042881	0	0.001967152655752
phage_mut_143	1.75281534762478E-14	phage	29	40625	A→C	S44S (TCT→TCG)	bor ←	Bor protein precursor	0	2.16711520475057	0	2.7638862548229E-14
phage_mut_173	3.15885152389958E-14	phage	30	42464	C→T	intergenic (+515/–)	lambdap79 → / –	hypothetical protein/–	-0.249653876172649	0.338233001932294	0	0.007323121563303
phage_mut_150	1.0042425160439E-05	phage	31	40905	T→C	intergenic (‑149/+142)	bor ← / ← lambdap78	Bor protein precursor/putative envelope protein	0	0.837635471591437	0	0.020026230449015
phage_mut_163	0.000961121570652	phage	32	42120	T→A	intergenic (+171/–)	lambdap79 → / –	hypothetical protein/–	0	0.815886576992132	0	0.171091325450001
phage_mut_170	0.006411224364834	phage	33	42434	2 bp→AG	intergenic (+485/–)	lambdap79 → / –	hypothetical protein/–	-0.610064361969574	0.575574098360319	0	0.112335037453139
phage_mut_115	0.010782104116399	phage	34	18503	C→T	A1000V (GCG→GTG)	J →	tail:host specificity protein	0	0.826248706182631	0	0.076984022577141
phage_mut_172	0.025075202106982	phage	35	42449	T→C	intergenic (+500/–)	lambdap79 → / –	hypothetical protein/–	-0.326372553306416	1.03197628014119	0	0.288525942933656
phage_mut_162	0.025202827983469	phage	36	42115	C→T	intergenic (+166/–)	lambdap79 → / –	hypothetical protein/–	0	0.824157853563663	0	0.249925327821551
phage_mut_142	0.029346020020118	phage	37	40616	C→T	G47G (GGG→GGA)	bor ←	Bor protein precursor	0	2.67056500132019	0	0.036729615946623
phage_mut_44	0.031166376214013	phage	38	17081	+G	coding (1577/3399 nt)	J →	tail:host specificity protein	-1.18323684944277	2.44511059412791	0	1.00187148545275
phage_mut_149	0.043659373671547	phage	39	40898	G→C	intergenic (‑142/+149)	bor ← / ← lambdap78	Bor protein precursor/putative envelope protein	0	1.63901989252042	0	0.141213252922761
phage_mut_148	0.077029322559866	phage	40	40723	2 bp→TT	coding (33‑34/294 nt)	bor ←	Bor protein precursor	0	2.09855155019958	0	0.626898316209477
phage_mut_169	0.161474064125498	phage	41	42432	C→G	intergenic (+483/–)	lambdap79 → / –	hypothetical protein/–	-0.384008800955902	1.39093989361409	0	0.545819409904914
phage_mut_42	0.1830975895755	phage	42	17055	T→C	G517G (GGT→GGC)	J →	tail:host specificity protein	0	1.94865519785354	0	0.123031872970954
phage_mut_11	0.201223879048277	phage	43	11451	C→T	A304V (GCA→GTA)	H →	tail component	0	3.92378795538735	0	2.22463586536577
phage_mut_85	0.210485386575382	phage	44	17793	G→A	T763T (ACG→ACA)	J →	tail:host specificity protein	-2.19708204375459	3.18692240193141	0.026551754361569	1.17182304940214
phage_mut_141	0.242626807334656	phage	45	40612	T→C	K49E (AAG→GAG)	bor ←	Bor protein precursor	0	3.6154993677529	0	0.946197610034579
bac_mut_9	0.261458787354276	host	46	2103918	(CCAG)7→10	coding (185/216 nt)	ECB_01992 →	hypothetical protein	-0.416644148789469	1.21598196436666	0	0.647193510634636
phage_mut_140	0.34695641580419	phage	47	40601	G→A	V52V (GTC→GTT)	bor ←	Bor protein precursor	0	6.1241272591332	0	2.60534135977179
bac_mut_3	0.356850246536332	host	48	1027154	C→A	L34M (CTG→ATG)	uup →	fused predicted transporter subunits of ABC superfamily: ATP‑binding components	-0.505931293376878	1.89676211505748	0	0.983838997955737
bac_mut_5	0.520378386688822	host	49	1368326	C→A	N90K (AAC→AAA)	pspE →	thiosulfate:cyanide sulfurtransferase (rhodanese)	-0.068308962469542	1.77051306405785	0	1.15717414999312
phage_mut_84	0.659465216641094	phage	50	17788	+CA	coding (2284/3399 nt)	J →	tail:host specificity protein	0	7.04132904197579	0	4.26781813947685
phage_mut_117	0.919915337446347	phage	51	18538	A→G	S1012G (AGT→GGT)	J →	tail:host specificity protein	-1.12530621181002	3.09270937785413	0	1.81073988093821
phage_mut_46	1.10074110784125	phage	52	17085	Δ1 bp	coding (1581/3399 nt)	J →	tail:host specificity protein	0	2.80285571080304	6.59597866614557E-17	1.7451720963672
phage_mut_41	1.15943138584956	phage	53	17049	C→T	S515S (TCC→TCT)	J →	tail:host specificity protein	0	2.35243348567799	0	1.70191514937716
bac_mut_10	1.34155516803744	host	54	2247493	Δ1 bp	coding (141/624 nt)	ccmA ←	heme exporter subunit	0.231236953202743	3.03834755983207	0.726560654333595	2.06166153718357
phage_mut_119	1.38045052444441	phage	55	18734	T→C	V1077A (GTA→GCA)	J →	tail:host specificity protein	0.105054532572806	5.33838418857761	0.777879038839913	3.83313681461713
phage_mut_104	1.54778236140424	phage	56	17964	2 bp→AG	coding (2460‑2461/3399 nt)	J →	tail:host specificity protein	0	4.4196750426574	0.112938449266031	2.82023426889515
phage_mut_45	2.31941393607097	phage	57	17082	A→C	G526G (GGA→GGC)	J →	tail:host specificity protein	0.005534495298897	7.72398144361607	1.32703706738159	3.8459064898308
bac_an	3.67241383491514	host	58	NA	NA	NA	NA	host ancestor indicator	1.42690910247228	11.6804248354356	2.38906933152591	9.29616519127858
phage_mut_132	3.94048732565914	phage	59	39198	G→A	M3I (ATG→ATA)	S →	anti‑holin	2.24214700145959	11.8164512463982	3.06074311833827	6.56816876737313
