# Supplementary material for: Inferring strain-level mutational drivers of phage-bacteria interaction phenotypes arising during coevolutionary dynamics
Source: Virus Evol. 2024 Nov 29;10(1):veae104. doi: 10.1093/ve/veae104 (PMC11666707; doi:10.1093/ve/veae104)
Supplement: veae104_Supp [file veae104_supp.zip › veae104_Supp/Data_S4.csv]

name	coef_val	sample	x	position	mutation	annotation	gene	description	minV	maxV	low10	high10
phage_mut_45	-2.81207569328381	phage	1	17082	A→C	G526G (GGA→GGC)	J →	tail:host specificity protein	-3.91146343050725	0	-3.37458244636899	-2.04487352508614
phage_mut_139	-2.45930225849213	phage	2	40434	T→C	intergenic (+3/+29)	Rz → / ← bor	cell lysis protein/Bor protein precursor	-4.74503274913286	-0.808205768774558	-3.18300388151398	-2.22047871512574
phage_mut_169	-2.40232987433209	phage	3	42432	C→G	intergenic (+483/–)	lambdap79 → / –	hypothetical protein/–	-3.62806577796207	-0.309144118865306	-2.47457635171391	-0.615675463563156
phage_mut_109	-2.24738951869366	phage	4	18285	C→A	D927E (GAC→GAA)	J →	tail:host specificity protein	-4.05238534875836	-0.556594431135264	-3.12315375385018	-1.42874090432726
phage_mut_118	-2.07219342634904	phage	5	18731	C→T	A1076V (GCG→GTG)	J →	tail:host specificity protein	-6.2401439834236	-1.51974651827891	-5.10551845804232	-2.08817327921363
phage_mut_168	-2.06905531741563	phage	6	42300	C→A	intergenic (+351/–)	lambdap79 → / –	hypothetical protein/–	-3.46433389020194	-0.340788569412208	-2.70219305023464	-1.05681212935655
phage_mut_88	-1.86489722826191	phage	7	17797	Δ1 bp	coding (2293/3399 nt)	J →	tail:host specificity protein	-4.38031488422972	-0.630562925436931	-3.66458052858654	-1.65056566441396
phage_mut_89	-1.74054435375418	phage	8	17805	T→C	G767G (GGT→GGC)	J →	tail:host specificity protein	-2.17438916164598	-0.455204934837851	-1.72125158451014	-0.594219789285849
phage_mut_126	-1.45974223360465	phage	9	18868	A→T	I1122F (ATT→TTT)	J →	tail:host specificity protein	-3.44426011370089	-0.003596940690626	-2.00004515098705	-0.327868857228281
phage_mut_172	-1.15087126950796	phage	10	42449	T→C	intergenic (+500/–)	lambdap79 → / –	hypothetical protein/–	-2.64670725929342	0	-2.00299747521134	-0.519972591982172
bac_mut_13	-1.14762627668335	host	11	3023945	Δ777 bp	insB‑22–[ECB_02825]	[ECB_02825]	insB‑22–[ECB_02825]	-1.49427852658578	-0.857103389619778	-1.28756683911987	-1.00134790658212
phage_mut_120	-0.925253758878325	phage	12	18814	C→T	H1104Y (CAT→TAT)	J →	tail:host specificity protein	-1.5690085594245	0.123922198974631	-0.879450064024463	0
bac_mut_6	-0.786236630371841	host	13	1881802	Δ10 bp	coding (142‑151/801 nt)	manY →	mannose‑specific enzyme IIC component of PTS	-1.33117454123691	0	-1.00686235068199	-0.483191616393071
phage_mut_98	-0.75618880360948	phage	14	17937	2 bp→AT	coding (2433‑2434/3399 nt)	J →	tail:host specificity protein	-2.73815231677144	0	-2.25008688827498	-0.605921678372406
bac_mut_8	-0.728723025450687	host	15	2103918	(CCAG)7→8	coding (185/216 nt)	ECB_01992 →	hypothetical protein	-1.20036778035248	-0.197704512483261	-0.952832898286538	-0.513777770773533
bac_mut_16	-0.5628433072069	host	16	3482943	A→C	Q420P (CAA→CCA)	malT →	transcriptional regulator MalT	-1.24001802339629	0	-0.905862262807377	-0.230999791127638
phage_mut_122	-0.550504656583293	phage	17	18825	T→A	D1107K (GAT→AAA)	J →	tail:host specificity protein	-1.05286669558567	0	-0.626143269929674	-0.05141550974052
bac_mut_2	-0.316281002754239	host	18	1004191	A→C	intergenic (‑117/+485)	ompF/asnS	outer membrane porin 1a (IabF)/asparaginyl-tRNA synthetase	-1.29231695268167	1.08442290874322	-0.77133452477107	0.158974009608496
phage_mut_11	-0.28421869086618	phage	19	11451	C→T	A304V (GCA→GTA)	H →	tail component	-0.510392062720484	1.2103680206887	-0.141549746433041	0.867633109711175
phage_mut_125	-0.187602488589131	phage	20	18868	A→G	I1122V (ATT→GTT)	J →	tail:host specificity protein	-3.75760183751879	1.14545484938847	-2.54113938901304	0
phage_mut_119	-0.15442938756948	phage	21	18734	T→C	V1077A (GTA→GCA)	J →	tail:host specificity protein	-2.75072348814983	0.30038568576955	-2.32504556798806	0.000322054771073
phage_mut_130	-0.151644680563793	phage	22	20200	A→G	E184G (GAA→GGA)	orf‑401 →	Tail fiber protein	-0.989367776296507	0	-0.229513527774906	0
phage_an	-0.151328276717765	phage	23	NA	NA	NA	NA	phage ancestor indicator	-2.03441164442402	0	-1.26897953082638	0
phage_mut_131	-0.145750381357874	phage	24	39183	(G)5→6	intergenic (+364/‑7)	orf‑64 → / → S	hypothetical protein/anti‑holin	-2.15765153853219	0.046425761866667	-1.80654386672938	-0.051166564656891
phage_mut_18	-0.138819738983216	phage	25	16449	C→T	G315G (GGC→GGT)	J →	tail:host specificity protein	-0.704620594686829	0.017930521215339	-0.253270588341904	0
phage_mut_12	-0.117635002717294	phage	26	15890	A→G	D129G (GAC→GGC)	J →	tail:host specificity protein	-2.43969520759984	0	-1.47134776927475	0
phage_mut_22	-0.007991031679696	phage	27	16596	G→A	P364P (CCG→CCA)	J →	tail:host specificity protein	-0.044946391642096	0.01771611489376	-0.011835030417411	0
bac_mut_14	-4.56989584277163E-05	host	28	3482706	(AGTGGGAACTGGCGGCGGAGCTGCC)1→2	coding (1022/2706 nt)	malT →	transcriptional regulator MalT	-0.240749090886481	0.155388307575213	-0.006434994049586	0
phage_mut_100	-4.80249410103439E-14	phage	29	17940	A→C	E812D (GAA→GAC)	J →	tail:host specificity protein	-0.235718054402276	0	-0.131473293435073	0
phage_mut_173	-3.93862257329951E-14	phage	30	42464	C→T	intergenic (+515/–)	lambdap79 → / –	hypothetical protein/–	-0.530631190304805	0	-3.73293688136112E-14	0
phage_mut_46	-1.48347337674853E-15	phage	31	17085	Δ1 bp	coding (1581/3399 nt)	J →	tail:host specificity protein	-0.042920146172346	0	-6.29166773474727E-14	0
phage_mut_171	-9.79499239070428E-16	phage	32	42437	C→T	intergenic (+488/–)	lambdap79 → / –	hypothetical protein/–	-1.20818467902676	0	-7.37079111804536E-16	0
phage_mut_170	-3.67096275665725E-17	phage	33	42434	2 bp→AG	intergenic (+485/–)	lambdap79 → / –	hypothetical protein/–	-1.22929444042823	0	-4.10593865343046E-14	0
phage_mut_40	-1.14958215829201E-18	phage	34	16998	G→A	V498V (GTG→GTA)	J →	tail:host specificity protein	-0.790570641182535	0.005129136977968	-0.468357226214493	0
phage_mut_113	3.42242500752757E-16	phage	35	18342	C→A	A946A (GCC→GCA)	J →	tail:host specificity protein	-2.13199247807542E-14	0.03765672613209	-3.60509871648879E-16	1.02634861854072E-15
phage_mut_166	6.78305621516238E-16	phage	36	42165	C→T	intergenic (+216/–)	lambdap79 → / –	hypothetical protein/–	-0.384104377832352	0.690732542390716	-0.052364183630054	0.192503973397226
phage_mut_141	8.44323880567081E-16	phage	37	40612	T→C	K49E (AAG→GAG)	bor ←	Bor protein precursor	0	0.010921027411663	0	5.90575404996793E-14
phage_mut_55	5.38630847223637E-15	phage	38	17328	A→C	E608D (GAA→GAC)	J →	tail:host specificity protein	0	0.019598470162331	0	3.50758879985871E-15
phage_mut_138	2.70838804926278E-14	phage	39	40194	T→G	A75A (GCT→GCG)	Rz →	cell lysis protein	-6.69770205667311E-15	0.009388895441505	0	7.11626854928094E-15
phage_mut_1	0.005775608928659	phage	40	175	T→G	intergenic (–/‑15)	– / → nu1	–/DNA packaging protein	-1.34530445049105	1.33746768944502	-0.113178376278387	0.581961561569676
phage_mut_121	0.014974166755558	phage	41	18823	G→A	D1107K (GAT→AAG)	J →	tail:host specificity protein	-1.22662530444048	1.83535943809072	-0.082663576930574	1.03779651263849
bac_mut_11	0.020210888937447	host	42	2401525	3 bp→AA	coding (1299/2145 nt)	yfcX	fused enoyl‑CoA hydratase and epimerase and isomerase/3‑hydroxyacyl‑CoA dehydrogenase	-0.518511983100086	0.558708948345094	-0.239450531136353	0.253814284117617
phage_mut_112	0.053613036175434	phage	43	18330	C→T	G942G (GGC→GGT)	J →	tail:host specificity protein	-1.53844954494828	1.48419839890961	-0.591606082022252	0.71135327719989
bac_mut_10	0.063131123465301	host	44	2247493	Δ1 bp	coding (141/624 nt)	ccmA ←	heme exporter subunit	-0.848115454988069	0.858801674253279	-0.254721612567729	0.456363053106653
bac_mut_5	0.110108496706891	host	45	1368326	C→A	N90K (AAC→AAA)	pspE →	thiosulfate:cyanide sulfurtransferase (rhodanese)	-0.791686210528535	1.11432735219961	-0.250436797131676	0.617630670302955
phage_mut_54	0.139107005592628	phage	46	17280	G→A	V592V (GTG→GTA)	J →	tail:host specificity protein	0	0.815112778624039	0.000958237699108	0.421156197585561
bac_mut_9	0.147855778187066	host	47	2103918	(CCAG)7→10	coding (185/216 nt)	ECB_01992 →	hypothetical protein	-0.341828948732501	0.601778081657573	-0.064048818862122	0.37244441626169
phage_mut_145	0.21260500737825	phage	48	40663	C→T	A32T (GCA→ACA)	bor ←	Bor protein precursor	-0.604081406775237	1.43714164675575	-0.073042420151417	0.749703320821622
bac_mut_18	0.314191837791187	host	49	4228027	Δ1 bp	coding (1125/1341 nt)	lamB →	maltoporin precursor	-0.003193471063284	0.881668585928395	0.148936576237392	0.560768909320675
phage_mut_133	0.499076523236178	phage	50	40140	T→C	R57R (CGT→CGC)	Rz →	cell lysis protein	-0.220712340088357	1.19044695350079	0	0.842981845604356
phage_mut_167	0.527271715494963	phage	51	42207	G→A	intergenic (+258/–)	lambdap79 → / –	hypothetical protein/–	-6.57554430088795E-16	1.22119971696421	0	0.729685519316405
phage_mut_129	0.578558967385524	phage	52	19791	C→G	R48G (CGT→GGT)	orf‑401 →	Tail fiber protein	-0.144375862685094	2.03454934568322	0	1.36657882677362
phage_mut_137	0.710341278840543	phage	53	40189	G→A	D74N (GAT→AAT)	Rz →	cell lysis protein	-0.565033377616573	2.72174740135413	0.023367244914916	1.08586829967746
phage_mut_132	0.886005234440115	phage	54	39198	G→A	M3I (ATG→ATA)	S →	anti‑holin	-0.031977882563767	1.51783579497222	0	0.951299933480557
phage_mut_114	0.937259696541719	phage	55	18463	A→G	T987A (ACG→GCG)	J →	tail:host specificity protein	-0.035546093213795	2.50252785317677	0	1.3640488948877
bac_mut_3	1.04986998865389	host	56	1027154	C→A	L34M (CTG→ATG)	uup →	fused predicted transporter subunits of ABC superfamily: ATP‑binding components	0.537512293707614	1.59755210879753	0.810274067214479	1.30961709973791
phage_mut_41	1.18990850443509	phage	57	17049	C→T	S515S (TCC→TCT)	J →	tail:host specificity protein	-0.300604339205366	1.35694398929898	0.037172647860139	0.996939615401037
phage_mut_5	1.23003810748923	phage	58	412	G→A	A75T (GCA→ACA)	nu1 →	DNA packaging protein	0	2.92661958009902	0.433309484317646	1.98379690720725
phage_mut_86	1.72291022671833	phage	59	17795	Δ2 bp	coding (2291‑2292/3399 nt)	J →	tail:host specificity protein	0.300468341227447	3.11958156929921	1.08541824052497	2.28218921437785
phage_mut_128	1.79369963293807	phage	60	19260	T→C	L99P (CTG→CCG)	lom →	outer host membrane	1.13698144086165	2.49449903364322	1.4568209668281	2.13129179002673
phage_mut_92	1.81434153142133	phage	61	17913	C→T	A803A (GCC→GCT)	J →	tail:host specificity protein	-0.014863193022316	5.95665233763407	0	4.22296173354639
bac_an	1.88780518375305	host	62	NA	NA	NA	NA	host ancestor indicator	1.15765973084323	2.83613882502423	1.53556836891608	2.24422027613882
phage_mut_84	2.24543818205439	phage	63	17788	+CA	coding (2284/3399 nt)	J →	tail:host specificity protein	-0.311871803349792	3.42340419911808	0.2251075717979	2.55056049801867
phage_mut_85	2.51538738106219	phage	64	17793	G→A	T763T (ACG→ACA)	J →	tail:host specificity protein	1.52056392432551	3.71510320124191	1.96426214135065	3.04769978064744
phage_mut_140	2.52855828540481	phage	65	40601	G→A	V52V (GTC→GTT)	bor ←	Bor protein precursor	0.175271402910622	3.74119799968822	1.16332202004538	3.12002408451024
phage_mut_44	2.67126566396263	phage	66	17081	+G	coding (1577/3399 nt)	J →	tail:host specificity protein	1.52121617062888	3.50398275118676	2.08683240491522	3.17250063504587
phage_mut_104	3.26262813204932	phage	67	17964	2 bp→AG	coding (2460‑2461/3399 nt)	J →	tail:host specificity protein	0.235032404322523	4.04972693214413	0.71303349444018	3.17317449728672
